# Supplementary material for: Systemic Anti-Cancer Therapy and Metastatic Cancer Are Independent Mortality Risk Factors during Two UK Waves of the COVID-19 Pandemic at University College London Hospital
Source: Cancers (Basel). 2021 Dec 2;13(23):6085. doi: 10.3390/cancers13236085 (PMC8657102; doi:10.3390/cancers13236085)
Supplement: Supplementary file 1 [file cancers-13-06085-s001.zip]

Archive with 1 entries (1 files):
- cancers-1456913-supplementary.pdf
